# Supplementary material for: Multiple-Cycle Polymeric Extracellular Vesicle Precipitation and Its Evaluation by Targeted Mass Spectrometry
Source: Int J Mol Sci. 2021 Apr 21;22(9):4311. doi: 10.3390/ijms22094311 (PMC8122279; doi:10.3390/ijms22094311)
Supplement: Supplementary file 1 [file ijms-22-04311-s001.zip]

Archive with 4 entries (4 files):
- Supporting information Fig._1.tif
- Supporting information Fig._2.tif
- Table S1.xlsx
- Table S2.xlsx
