# Supplementary material for: Multiple-Cycle Polymeric Extracellular Vesicle Precipitation and Its Evaluation by Targeted Mass Spectrometry
Source: Int J Mol Sci. 2021 Apr 21;22(9):4311. doi: 10.3390/ijms22094311 (PMC8122279; doi:10.3390/ijms22094311)
Supplement: Supplementary file 1 [file ijms-22-04311-s001.zip › Table S1.xlsx]

## Sheet: Sheet1
Supplementary Table S1. Identified membrane protein list of exosome isolated from serum with pancreatic cancer, compared them to the previous investigation.
No.	Uniprot ID	Gene name	Description	#,Unique Pep.	M.W (Da)	pI	UC
1	P21462	FPR1	fMet-Leu-Phe receptor	3	38446	9
2	P30825	SLC7A1	High affinity cationic amino acid transporter 1	2	67638	5.4
3	Q8IY26	PLPP6	Phospholipid phosphatase 6	2	32194	10
4	Q07820	MCL1	Induced myeloid leukemia cell differentiation protein Mcl-1	3	37337	5.7
5	P19320	VCAM1	Vascular cell adhesion protein 1	2	81276	5.2
6	Q96PQ1	SIGLEC12	Sialic acid-binding Ig-like lectin 12	5	64984	6.7
7	P06340	HLA-DOA	HLA class II histocompatibility antigen, DO alpha chain	2	27599	5.9
8	Q9H2U9	ADAM7	Disintegrin and metalloproteinase domain-containing protein 7	2	85669	6.5
9	Q9HC47	CTAGE1	Cutaneous T-cell lymphoma-associated antigen 1	2	8406	5.6
10	O94876	TMCC1	Transmembrane and coiled-coil domains protein 1		72083	6.6
11	Q9UM47	NOTCH3	Neurogenic locus notch homolog protein 3	13	243629	5.4
12	Q9NXJ0	MS4A12	Membrane-spanning 4-domains subfamily A member 12	2	28069	7.2
13	Q04721	NOTCH2	Neurogenic locus notch homolog protein 2	2	265403	5.1
14	Q9BZM6	ULBP1	UL16-binding protein 1	2	27997	7.4
15	Q6YBV0	SLC36A4	Proton-coupled amino acid transporter 4	3	56157	7
16	Q9NY15	STAB1	Stabilin-1	6	275480	6.5
17	P04075	ALDOA	Fructose-bisphosphate aldolase A	2	39420	8.1	v
18	Q9BVV8	C19orf24	Uncharacterized membrane protein C19orf24	2	14249	9.1
19	Q8IZS8	CACNA2D3	Voltage-dependent calcium channel subunit alpha-2/delta-3	2	123011	5.8
20	P20023	CR2	Complement receptor type 2	2	112916	7.5
21	Q96PD5	PGLYRP2	N-acetylmuramoyl-L-alanine amidase	6	62217	7.5
22	Q96RD9	FCRL5	Fc receptor-like protein 5	4	106437	7.1
23	O60462	NRP2	Neuropilin-2	4	104859	5.2
24	P05556	ITGB1	Integrin beta-1	2	88415	5.4	v
25	P10586	PTPRF	Receptor-type tyrosine-protein phosphatase F	12	212877	6.3
26	P05107	ITGB2	Integrin beta-2	2	84782	7	v
27	Q13332	PTPRS	Receptor-type tyrosine-protein phosphatase S	7	217039	6.5
28	P08514	ITGA2B	Integrin alpha-IIb	12	113377	5.4	v
29	P35858	IGFALS	Insulin-like growth factor-binding protein complex acid labile subunit	14	66035	6.8	v
30	O14548	COX7A2L	Cytochrome c oxidase subunit 7A-related protein, mitochondrial	2	12615	9.4
31	Q07954	LRP1	Prolow-density lipoprotein receptor-related protein 1	45	504610	5.4	v
32	P21926	CD9	CD9 antigen	3	25416	7.1	v
33	Q02252	ALDH6A1	Methylmalonate-semialdehyde dehydrogenase [acylating], mitochondrial	2	57840	8.5
34	P24071	FCAR	Immunoglobulin alpha Fc receptor	3	32265	6.9
35	P03989	HLA-B	HLA class I histocompatibility antigen, B-27 alpha chain	3	40428	5.8
36	O14791	APOL1	Apolipoprotein L1	25	43974	5.8	v
37	O60306	AQR	Intron-binding protein aquarius	2	171294	6.4
38	O95864	FADS2	Fatty acid desaturase 2	2	52259	8.8
39	P53355	DAPK1	Death-associated protein kinase 1	2	160045	6.8
40	Q5UCC4	EMC10	ER membrane protein complex subunit 10	6	27347	6.1
41	Q3MIW9	DPCR1	Diffuse panbronchiolitis critical region protein 1	3	56347	8.9
42	Q12908	SLC10A2	Ileal sodium/bile acid cotransporter	2	37714	7.1
43	Q9BY19	MS4A8	Membrane-spanning 4-domains subfamily A member 8	4	26290	6.2
44	P10635	CYP2D6	Cytochrome P450 2D6	2	55769	7.2
45	Q9Y397	ZDHHC9	Palmitoyltransferase ZDHHC9	3	40916	7.8
46	P12830	CDH1	Cadherin-1	2	97456	4.7
47	Q9HDC9	APMAP	Adipocyte plasma membrane-associated protein	3	46480	6.2
48	Q9NUS5	AP5S1	AP-5 complex subunit sigma-1	4	22522	6.9
49	Q9UJ96	KCNG2	Potassium voltage-gated channel subfamily G member 2	2	51240	9
50	P46531	NOTCH1	Neurogenic locus notch homolog protein 1	6	272503	5.1
51	P14209	CD99	CD99 antigen	2	18848	4.7
52	P05106	ITGB3	Integrin beta-3	10	87058	5.2	v
53	Q9UQ90	SPG7	Paraplegin	2	88235	8.7
54	Q92843	BCL2L2	Bcl-2-like protein 2	2	20746	5.3
55	Q86VB7	CD163	Scavenger receptor cysteine-rich type 1 protein M130	6	125451	5.9
56	Q16706	MAN2A1	Alpha-mannosidase 2	9	131140	7.6
57	Q8N468	MFSD4A	Major facilitator superfamily domain-containing protein 4A	2	56265	8.3
58	P02042	HBD	Hemoglobin subunit delta	9	16055	8	v
59	P14151	SELL	L-selectin	2	42187	6.6
60	Q8WUU8	TMEM174	Transmembrane protein 174	3	26287	4.3
61	O14668	PRRG1	Transmembrane gamma-carboxyglutamic acid protein 1	2	24947	5.2
62	Q9ULS6	KCNS2	Potassium voltage-gated channel subfamily S member 2	3	54237	5.9
63	P20963	CD247	T-cell surface glycoprotein CD3 zeta chain	2	18696	9.2
64	P27105	STOM	Erythrocyte band 7 integral membrane protein	3	31731	7.9	v
65	P11717	IGF2R	Cation-independent mannose-6-phosphate receptor	15	274373	5.9
66	Q8TBP5	FAM174A	Membrane protein FAM174A	2	19954	6.3
67	P20702	ITGAX	Integrin alpha-X	3	127829	6.6
68	P08637	FCGR3A	Low affinity immunoglobulin gamma Fc region receptor III-A	4	29089	8.1
69	P07225	PROS1	Vitamin K-dependent protein S	42	75123	5.7	v
70	P54646	PRKAA2	5'-AMP-activated protein kinase catalytic subunit alpha-2	3	62320	7.8
71	O14786	NRP1	Neuropilin-1	20	103134	5.9
72	P0DMQ5	INAFM2	Putative transmembrane protein INAFM2	2	15439	9.3
73	P48551	IFNAR2	Interferon alpha/beta receptor 2	4	57759	4.5
74	Q7Z3Q1	SLC46A3	Solute carrier family 46 member 3	4	51520	5.7
75	Q9NQ60	EQTN	Equatorin	3	32840	5
76	O00391	QSOX1	Sulfhydryl oxidase 1	11	82578	8.9
77	P49908	SELENOP	Selenoprotein P	7	41673	7.9	v
78	Q4L235	AASDH	Acyl-CoA synthetase family member 4	5	122597	7.2
79	Q6UVK1	CSPG4	Chondroitin sulfate proteoglycan 4	2	250534	5.5
80	P17213	BPI	Bactericidal permeability-increasing protein	2	53900	9.4
81	Q9H490	PIGU	Phosphatidylinositol glycan anchor biosynthesis class U protein	2	50052	7.7
82	Q93063	EXT2	Exostosin-2	2	82255	6.6
83	P13987	CD59	CD59 glycoprotein	2	14177	6.5	v
84	P28908	TNFRSF8	Tumor necrosis factor receptor superfamily member 8	3	63747	5.6
85	P05534	HLA-A	HLA class I histocompatibility antigen, A-24 alpha chain	3	40689	6.3
86	Q9UK55	SERPINA10	Protein Z-dependent protease inhibitor	6	50707	8.3
87	P02730	SLC4A1	Band 3 anion transport protein	5	101792	5.2	v
88	P05067	APP	Amyloid-beta A4 protein	7	86943	4.8
89	Q9NR16	CD163L1	Scavenger receptor cysteine-rich type 1 protein M160	3	159239	5.8
90	P43115	PTGER3	Prostaglandin E2 receptor EP3 subtype	4	43310	9.6
91	O00602	FCN1	Ficolin-1	7	35078	6.8
92	Q8NG04	SLC26A10	Solute carrier family 26 member 10	2	60059	8.3
93	P01130	LDLR	Low-density lipoprotein receptor	2	95376	5
94	O43526	KCNQ2	Potassium voltage-gated channel subfamily KQT member 2	2	95848	9.2
95	Q9UEW3	MARCO	Macrophage receptor MARC	7	52658	8.8
96	P15144	ANPEP	Aminopeptidase N	9	109539	5.5	v
97	P01833	PIGR	Polymeric immunoglobulin receptor	31	83284	5.7
98	O15229	KMO	Kynurenine 3-monooxygenase	2	55810	9
99	Q496F6	CD300E	CMRF35-like molecule 2	2	22918	8
