# Supplementary material for: Multiple-Cycle Polymeric Extracellular Vesicle Precipitation and Its Evaluation by Targeted Mass Spectrometry
Source: Int J Mol Sci. 2021 Apr 21;22(9):4311. doi: 10.3390/ijms22094311 (PMC8122279; doi:10.3390/ijms22094311)
Supplement: Supplementary file 1 [file ijms-22-04311-s001.zip › Table S2.xlsx]

## Sheet: 7 Exo-MRM
Supplementary Table S2. MRM assay development of 7 EVs markers.
Gene symbol	Peptide sequence	Target ion	CE (eV)	Light		Heavy
				Q1	Q3	Q1	Q3
HSP90AA1	EVSDDEAEEK	+2y8	29.6	575.7	922.4	579.7	930.4
		+2y6	29.6	575.7	720.3	579.7	728.3
		+2y5	29.6	575.7	605.3	579.7	613.3
PKM	LDIDSPPITAR	+2y8	30.4	599.3	856.5	604.3	866.5
		+2y7	30.4	599.3	741.4	604.3	751.4
		+2y6	30.4	599.3	654.4	604.3	664.4
LDHA	DYNVTANSK	+2y7	27.1	506.2	733.4	510.2	741.4
		+2y6	27.1	506.2	619.3	510.2	627.4
		+2y5	27.1	506.2	520.3	510.2	528.3
A2M	NEDSLVFVQTDK	+2y10	34	697.8	1151.6	701.9	1159.6
		+2y7	34	697.8	836.5	701.9	844.5
		+2y6	34	697.8	737.4	701.9	745.4
LGALS3BP	YSSDYFQAPSDYR	+2y9	37.7	799.8	1146.5	804.8	1156.5
		+2y8	37.7	799.8	983.5	804.8	993.5
		+2y7	37.7	799.8	836.4	804.8	846.4
THBS1	SITLFVQEDR	+2y8	30.6	604.3	1007.5	609.3	1017.5
		+2y6	30.6	604.3	793.4	609.3	803.4
		+2y5	30.6	604.3	646.3	609.3	656.3
ABL	FQNALLVR (13C6,15N4)	+2y6	480.785	685.436	485.789	695.444	26.2
		+2y5	480.785	571.393	485.789	581.401	26.2
		+2y4	480.785	500.356	485.789	510.364	26.2
